# Supplementary material for: Alteration in the Morphological and Transcriptomic Profiles of Acinetobacter baumannii after Exposure to Colistin
Source: Microorganisms. 2024 Aug 11;12(8):1644. doi: 10.3390/microorganisms12081644 (PMC11356899; doi:10.3390/microorganisms12081644)
Supplement: Supplementary file 1 [file microorganisms-12-01644-s001.zip]

Archive with 1 entries (1 files):
- microorganisms-3143059-supplementary.pdf
